# Supplementary material for: IP6-assisted CSN-COP1 competition regulates a CRL4-ETV5 proteolytic checkpoint to safeguard glucose-induced insulin secretion
Source: Nat Commun. 2021 Apr 28;12:2461. doi: 10.1038/s41467-021-22941-3 (PMC8080631; doi:10.1038/s41467-021-22941-3)
Supplement: Supplementary file 4 — Source Data [file 41467_2021_22941_MOESM4_ESM.zip]

Archive with 12 entries (12 files):
- Fig 2.xlsx
- Supplementary Fig 2.xlsx
- Supplementary Fig 5.xlsx
- Supplementary Fig 4.xlsx
- Supplementary Fig 3.xlsx
- Fig 7.xlsx
- Fig 6.xlsx
- Fig 5.xlsx
- Fig 4.xlsx
- Fig 3.xlsx
- Supplementary Fig 1.xlsx
- Fig 1.xlsx
