# Supplementary material for: IP6-assisted CSN-COP1 competition regulates a CRL4-ETV5 proteolytic checkpoint to safeguard glucose-induced insulin secretion
Source: Nat Commun. 2021 Apr 28;12:2461. doi: 10.1038/s41467-021-22941-3 (PMC8080631; doi:10.1038/s41467-021-22941-3)
Supplement: Supplementary file 4 — Source Data [file 41467_2021_22941_MOESM4_ESM.zip › Fig 2.xlsx]

## Sheet: Fig 2a
		Fig 2a	islet number (per pancreas)			Fig 2a	islet number (per pancreas)
	Islet number				Islet number
WT mice	170			Het mice	110
	172				138
	156				188
	142				169
	157				185
	159.4				158
	12.1573				33.3691
	5.43708				14.9236

## Sheet: Fig 2b
			Fig 2b	islet area %
	WT mice						Het mice
Islet area (x 10-4mm2)	%						%
30-60	3.3	4.2	2.4	3.3			13.2	17.3	19.5	16.6667
60-100	10.2	8.8	11.3	10.1			26.6	23.9	19.5	23.3333
100-150	18.5	20.2	21.3	20			13.1	21.5	15.4	16.6667
150-200	24.1	24.1	21.8	23.3333			16.2	13.7	10.1	13.3333
200-300	28.7	26.7	24.6	26.6667			20.3	23.9	25.8	23.3333
> 300	18.6	16.5	14.9	16.6667			6.7	7.8	5.5	6.66667

## Sheet: Fig 2c
	Fig 2c left bottom	alpha and beta cell area percentage per islet
		Alpha	Beta	Sum	Alpha Ratio	Beta Ratio
	WT-1	1931	8863	10794	0.178896	0.821104
	WT-2	2051	7791	9842	0.208393	0.791607
	WT-3	652	5905	6557	0.0994357	0.900564
	WT-4	1219	2689	3908	0.311924	0.688076
	WT-5	10074	45020	55094	0.182851	0.817149
	WT-6	9311	30050	39361	0.236554	0.763446
	WT-7	1085	4708	5793	0.187295	0.812705
	WT-8	3208	10801	14009	0.228996	0.771004
		Alpha	Beta	Sum	Alpha Ratio	Beta Ratio
	Het-1	16047	68633	84680	0.189502	0.810498
	Het-2	10402	46382	56784	0.183185	0.816815
	Het-3	3096	10953	14049	0.220372	0.779628
	Het-4	13633	57368	71001	0.192011	0.807989
	Het-5	12540	45018	57558	0.217867	0.782133
	Het-6	13107	46319	59426	0.22056	0.77944
	Het-7	5159	17523	22682	0.227449	0.772551
	Het-8	7468	60387	67855	0.110058	0.889942
	Fig 2c right panel	mean fluorescence intensity of insulin per islet (immunofluorescence)
	WT	678	768	827	944	1196	1505	1646	1801
	Het	1232	1789	1968	2189	2448	2511	2582	2811

## Sheet: Fig 2d
	Fig 2d	Δ(F340/F380)
WT	0.16	0.25	0.18	0.14	0.22
Het	0.15	0.17	0.22	0.16	0.21

## Sheet: Fig 2e
	Fig 2e	Δ(F340/F380)
WT	0.41	0.41	0.39	0.44	0.45
Het	0.39	0.42	0.35	0.38	0.44

## Sheet: Fig 2f
	Fig 2F	Total insulin (ng/islet)
WT	71.5	68	60	54.5	45.5	40	38.5	31.5	30	28.5
Het	115	110.5	109	98.5	94.5	85.5	80.5	77.5	69.5	64

## Sheet: Fig 2g
	Fig 2g	Relative mRNA levels
		WT				Het
Ins1		1.12	0.98	0.9		2.5	3.3	1.8
Ins2		0.95	1.05	1		3.5	2.2	2.9
Sytl3		1.22	0.95	0.83		0.55	0.44	0.44
Exoc6		1.11	0.88	1.01		0.25	0.33	0.39

## Sheet: Fig 2h
	Fig 2h	Docked insulin granules (#/μm)
WT	0.44	0.52	0.77	0.62	0.69	0.6
Het	1.55	1.9	2	1.2	1.35	1.2

## Sheet: Fig 2i
	Fig 2i	% of insulin content secreted
	WT						Het
2.8 mM Gluc	0.0639047	0.0766933	0.028453	0.0287118	0.0499172		0.109673	0.0897496	0.111373	0.0760107	0.0955744
16.8 mM Gluc	0.834259	1.38097	0.455047	0.650901	0.804453		2.32441	1.73886	2.47368	2.73321	2.2314
