# Supplementary material for: IP6-assisted CSN-COP1 competition regulates a CRL4-ETV5 proteolytic checkpoint to safeguard glucose-induced insulin secretion
Source: Nat Commun. 2021 Apr 28;12:2461. doi: 10.1038/s41467-021-22941-3 (PMC8080631; doi:10.1038/s41467-021-22941-3)
Supplement: Supplementary file 4 — Source Data [file 41467_2021_22941_MOESM4_ESM.zip › Supplementary Fig 2.xlsx]

## Sheet: Fig S2a
Fig S2a
			sample	mouse pancreas
			IP6	-	+	-	+
			Genotype	WT		CSN2 K70E Het

## Sheet: Fig S2b
	Fig S2b	Δ(F340/F380)
WT	0.3	0.48	0.32	0.4	0.28
Het	0.3	0.48	0.3	0.2

## Sheet: Fig S2c
	Fig S2c	Food intake (g/kg BW/day)
WT	152	172	143	144
Het	157	174	148	157

## Sheet: Fig S2d
	Fig S2d	Relative RT-PCR signal
		Ctrl IgG				ETV5 Chip
Sytl3		1	1	1		66	25	33
Exoc6		1	1	1		28	44	20
