# Supplementary material for: IP6-assisted CSN-COP1 competition regulates a CRL4-ETV5 proteolytic checkpoint to safeguard glucose-induced insulin secretion
Source: Nat Commun. 2021 Apr 28;12:2461. doi: 10.1038/s41467-021-22941-3 (PMC8080631; doi:10.1038/s41467-021-22941-3)
Supplement: Supplementary file 4 — Source Data [file 41467_2021_22941_MOESM4_ESM.zip › Supplementary Fig 5.xlsx]

## Sheet: Fig S5a
Supplementary Fig. 5A
			sample	mouse pancreas
			MLN4924	-	-	-	+	+	+

## Sheet: Fig S5b
	Fig S5b	GTT for mice with/without HFD and with/without MLN4924
	Time after glucose injection (min)
	0	15	30	45	60	90	120
NCD blood glucose (mM)	2.2	20.1	25.4	26.2	20.3	10.8	8
	2.4	19.6	23.9	23.2	19.8	10.5	7.9
	2.8	20.8	27.6	27.4	23.3	12.9	9.3
	2	18.7	25.7	25.9	22.1	11.9	9.1
	2.2	19.8	26.4	24.4	20.1	10.9	7.6
	2.32	19.8	25.8	25.42	21.12	11.4	8.38
	0.303315	0.764853	1.35831	1.63768	1.51394	0.989949	0.766159
	0.135651	0.342063	0.607472	0.732416	0.677073	0.442732	0.342647
	0	15	30	45	60	90	120
NCD-MLN blood glucose (mM)	2	18.4	23	22.1	17.9	9.4	6.4
	2.5	19.8	23.2	22.3	18.5	9.8	6.7
	2.9	21.1	28.1	29.1	21.6	11.9	8.5
	2.8	20.2	26.5	26.5	21.3	11.1	8.2
	2.4	18.6	23.5	22.5	18.2	10.2	7.5
	2.52	19.62	24.86	24.5	19.5	10.48	7.46
	0.356371	1.12783	2.30499	3.15278	1.79583	1.01341	0.912688
	0.159379	0.504396	1.03086	1.41001	0.803143	0.453225	0.408179
	Time after glucose injection (min)
	0	15	30	45	60	90	120
HFD blood glucose (mM)	8.3	27.5	30.2	35.4	35.3	30.3	25.4
	7.8	24.05	30	35.7	35.5	29.9	24.6
	7.2	26.4	29.5	32.1	35	29.8	24.3
	6.4	23	29.8	35.2	32.8	28.1	25.8
	7.1	24.4	29.6	33	33.9	28.7	24.5
	7.36	25.07	29.82	34.28	34.5	29.36	24.92
	0.723187	1.83358	0.286356	1.6208	1.13358	0.920869	0.645755
	0.323429	0.820025	0.128066	0.724867	0.506967	0.411838	0.288799
	0	15	30	45	60	90	120
HFD-MLN blood glucose (mM)	5.8	26.6	29.3	28.2	26.9	24.1	20.9
	5.5	22.3	26.5	25.3	26.3	23.9	20.1
	4.9	22.6	27.1	25.9	25.6	23.2	21.5
	5.2	24.7	28.7	27.9	26	23	19.1
	4.7	22.9	27.1	26.1	25.8	23.1	19.6
	5.22	23.82	27.74	26.68	26.12	23.46	20.24
	0.443847	1.81301	1.19499	1.28919	0.506952	0.502991	0.968504
	0.1985	0.810827	0.534432	0.576559	0.226723	0.224951	0.433141

## Sheet: Fig S5c
	Fig S5c	ITT for HFD mice with/without MLN4924
	Time after insulin injection (min)
	0	15	30	45	60	90	120
NCD blood glucose %	100	41.8919	27.027	14.8649	17.5676	21.6216	27.027
	100	41.1765	25	13.2353	14.7059	20.5882	27.9412
	100	42.2535	23.9437	14.0845	15.493	21.1268	28.169
	100	42.6829	26.8293	13.4146	15.8537	19.5122	28.0488
	100	37.6812	28.9855	13.0435	14.4928	20.2899	27.5362
SEM	100	41.1372	26.3571	13.7286	15.6226	20.6277	27.7444
STDEV	0	2.0094	1.95235	0.746506	1.22168	0.805759	0.466268
NCD-MLN blood glucose %	0	15	30	45	60	90	120
	100	36.6197	25.3521	15.493	14.0845	21.1268	25.3521
	100	35.2941	20.5882	13.2353	11.7647	20.5882	27.9412
	100	37.037	20.9877	12.3457	11.1111	18.5185	24.6914
	100	37.6623	20.7792	11.6883	11.6883	18.1818	25.974
	100	34.2105	26.3158	14.4737	13.1579	19.7368	27.6316
SEM	100	36.1647	22.8046	13.4472	12.3613	19.6304	26.3181
STDEV	0	1.39532	2.78989	1.54845	1.22227	1.275	1.41928
	0	15	30	45	60	90	120
HFD blood glucose %	100	51.5789	31.5789	24.2105	30.5263	42.1053	47.3684
	100	51.3761	31.1927	23.8532	30.2752	42.2018	54.1284
	100	46.6102	27.1186	21.1864	28.8136	41.5254	49.1525
	100	49.3976	25.3012	21.6867	30.1205	39.759	49.3976
	100	48.8372	26.7442	23.2558	27.907	39.5349	47.6744
SEM	100	49.56	28.3871	22.8385	29.5285	41.0253	49.5443
STDEV	0	2.03868	2.82356	1.33623	1.12296	1.287	2.71202
	0	15	30	45	60	90	120
HFD-MLN blood glucose %	100	40.6977	20.9302	16.2791	18.6047	33.7209	41.8605
	100	44.4444	20.9877	18.5185	25.9259	37.037	43.2099
	100	39.726	19.1781	16.4384	21.9178	31.5068	39.726
	100	43.0556	19.4444	15.2778	22.2222	30.5556	37.5
	100	40.9639	19.2771	15.6627	22.8916	36.1446	42.1687
SEM	100	41.7775	19.9635	16.4353	22.3124	33.793	40.893
STDEV	0	1.92241	0.913906	1.2551	2.61267	2.81809	2.28065

## Sheet: Fig S5d
	Fig S5d	Body weight (g) after MLN4924 and Glargine treatment
	mice age (weeks)
HFD body weight (g)	0	0.5	1	1.5	2	2.5	3	3.5	4	4.5	5	6	7	8	9
	25.9	26.3	27.2	27.7	28	29.3	29.6	30.2	30.7	31.2	31.9	33.9	36.2	38.6	42.1
	25.3	25.6	26	26.4	26.7	27.3	28.1	27.9	28.2	28.6	29.2	31.7	34.5	37.4	39.1
	25.2	25.5	25.8	26.2	26.5	27.2	27.6	27.9	28.3	28.8	29.4	31.8	34.3	36.6	38.7
	26.1	26.4	27	27.5	28.2	29.4	29.8	30.2	30.5	30.6	31.3	32.8	35.9	38.8	43.1
	25.5	25.8	26.6	26.8	27.2	28.2	28.5	28.7	29.3	29.4	30.1	32.3	34.9	37.6	40.5
Average	25.6	25.92	26.52	26.92	27.32	28.28	28.72	28.98	29.4	29.72	30.38	32.5	35.16	37.8	40.7
SD	0.387298	0.408656	0.609918	0.66106	0.759605	1.05214	0.952365	1.1606	1.17898	1.13666	1.18195	0.897218	0.847349	0.905539	1.89209
SEM	0.17321	0.182762	0.272772	0.295644	0.339716	0.470546	0.425924	0.519053	0.527273	0.508346	0.528599	0.40126	0.378957	0.404981	0.846194
	mice age (weeks)
HFD-MLN body weight (g)	0	0.5	1	1.5	2	2.5	3	3.5	4	4.5	5	6	7	8	9
	25.1	25.3	26.1	26.3	26.8	27.8	28.2	28.3	28.5	28.6	29.1	29.9	31.6	33.2	35
	24	24.2	24.7	24.9	25.3	26	26.4	26.6	26.8	26.8	27	28.5	30.2	31.8	33.2
	24.3	24.5	25.7	25.8	26.1	26.9	27.3	27.3	27.5	27.6	27.8	28.9	30.4	32	33.6
	27.6	27.8	28	28.8	29.1	29.4	29.7	29.9	30.2	30.4	30.7	31.9	33.5	35.2	37.9
	25.8	26.1	26.5	27.2	27.5	27.8	28.3	28.4	28.7	28.8	29.2	30.4	32	33.6	36.2
Average	25.36	25.58	26.2	26.6	26.96	27.58	27.98	28.1	28.34	28.44	28.76	29.92	31.54	33.16	35.18
SD	1.43631	1.44465	1.2083	1.48492	1.44845	1.26174	1.23167	1.251	1.29345	1.35941	1.42232	1.34239	1.33716	1.37405	1.92925
SEM	0.642359	0.646085	0.540387	0.664098	0.647785	0.564287	0.550834	0.559481	0.578464	0.607966	0.636101	0.600351	0.598015	0.61451	0.862812
	mice age (weeks)
HFD-MLN-Gla body weight (g)	0	0.5	1	1.5	2	2.5	3	3.5	4	4.5	5	6	7	8	9
	25.1	26	26.5	27.1	27.5	27.8	28.4	29.1	29.3	29.8	30.2	31.1	33.4	35.9	38.5
	25.7	26.3	26.8	27.6	27.9	28.3	28.9	29.6	30.4	30.8	32	33.3	35.7	37.3	40
	26.8	27.4	28	28.7	29.3	29.8	30.4	31.3	31.8	32.1	33.1	34.5	36.3	39.1	42.1
	24.3	25.1	25.9	26.2	26.8	27.3	28.1	28.9	29.1	29.5	30.5	31.2	33.6	35.9	38.7
	23.7	24.3	25.3	25.5	25.8	26.2	26.9	27.6	27.9	28.3	29.5	31	33.3	35.7	38.7
Average	25.12	25.82	26.5	27.02	27.46	27.88	28.54	29.3	29.7	30.1	31.06	32.22	34.46	36.78	39.6
SD	1.20913	1.18195	1.01735	1.23976	1.30115	1.32552	1.27397	1.33978	1.47139	1.43003	1.46048	1.5928	1.42583	1.44637	1.51987
SEM	0.540757	0.528599	0.454986	0.554454	0.581911	0.592808	0.569754	0.599184	0.658047	0.639551	0.653166	0.712342	0.637671	0.646858	0.679726

## Sheet: Fig S5e
	Fig S5e	GTT for ob/ob mice with/without MLN4924
	Time after glucose injection (min)
	0	15	30	45	60	90	120
ob/ob blood glucose (mM)	13.9	33.1	35.2	39	39.1	33.3	33.3
	11.7	32.6	35.4	38.4	39.8	27.9	19.6
	13.7	32.5	33.3	34.5	32.2	32.1	20.5
	7.9	30.1	34.8	34.1	37	24.7	20.7
	10.7	29.9333	33.3	33.2	33.6	28.6	21.3
	11.58	31.6467	34.4	35.84	36.34	29.32	23.08
	2.46008	1.50639	1.02713	2.66139	3.34186	3.44413	5.74561
	1.10022	0.6737	0.459361	1.19025	1.49457	1.54031	2.56959
	0	15	30	45	60	90	120
ob/ob-MLN blood glucose (mM)	7.9	32	32.2	30.7	31.4	18.9	13.8
	7.5	32.6	33.3	31.9	33.3	25.9	16.6
	7.6	17.1	22.9	24.8	25.2	19.7	18.4
	9.7	23.4	27.5	33.3	32.2	29.5	18.8
	10.4	33.3	33.3	33.1	33.3	26.7	19.1
	8.62	27.68	29.84	30.76	31.08	24.14	17.34
	1.33679	7.15381	4.55939	3.49113	3.38334	4.62472	2.20409
	0.597848	3.19938	2.03908	1.56133	1.51312	2.0683	0.985728

## Sheet: Fig S5f
	Fig S5f	ITT for ob/ob mice with/without MLN4924 treatment
	Time after insulin injection (min)
	0	15	30	45	60	90	120
ob/ob blood glucose %	100	90.6475	76.9784	43.8849	45.3237	53.2374	54.6763
	100	100	71.7391	46.3768	46.3768	48.5507	52.1739
	100	79.1209	60.989	41.2088	43.4066	43.4066	43.956
	100	87.6471	62.9412	44.1176	51.7647	54.1176	54.1176
	100	100	62.3656	37.6344	44.086	45.6989	45.6989
Average	100	91.4831	67.0027	42.6445	46.1916	49.0023	50.1246
STDEV	0	8.85033	7.002	3.34668	3.31801	4.6511	4.96234
	0	3.95811	3.13148	1.49673	1.4839	2.0801	2.21929
ob/ob-MLN blood glucose %	0	15	30	45	60	90	120
	100	71.6981	40.2516	40.8805	40.8805	44.6541	45.283
	100	69.1176	40.4412	41.1765	42.6471	41.1765	41.9118
	100	71.5686	45.098	45.098	51.9608	50.9804	51.9608
	100	68.4211	40.6015	38.3459	43.609	45.8647	45.8647
	100	62.0438	40.146	44.5255	47.4453	45.2555	43.7956
Average	100	68.5698	41.3077	42.0053	45.3085	45.5862	45.7632
STDEV	0	3.92716	2.1261	2.79554	4.42711	3.52132	3.78668
	0	1.75633	0.95085	1.25024	1.97992	1.57483	1.69351
