# Supplementary material for: IP6-assisted CSN-COP1 competition regulates a CRL4-ETV5 proteolytic checkpoint to safeguard glucose-induced insulin secretion
Source: Nat Commun. 2021 Apr 28;12:2461. doi: 10.1038/s41467-021-22941-3 (PMC8080631; doi:10.1038/s41467-021-22941-3)
Supplement: Supplementary file 4 — Source Data [file 41467_2021_22941_MOESM4_ESM.zip › Supplementary Fig 4.xlsx]

## Sheet: Fig S4a
Fig S4a

## Sheet: Fig S4b
Fig S4b

## Sheet: Fig S4c
Fig S4c

## Sheet: Fig S4d
Fig S4d

## Sheet: Fig S4e
Fig S4e

## Sheet: Fig S4f
	Fig S4f	relative mRNA levels
		2.8 mM Gluc				16.8 mM Gluc
Etv5		0.88	0.93	1.19		0.89	0.95	0.98
Sytl3		0.95	1.12	0.93		0.5	0.37	0.46
Exoc6		1.15	0.95	0.9		0.51	0.42	0.55

## Sheet: Fig S4g
	Fig S4g	relative IP6 levles between fed and fast pancreas
		Fed		Fast
#1		1.02		0.98
#2		0.97		0.92
#3		1.01		1.02
SEM		0.0153		0.0291
