# Supplementary material for: IP6-assisted CSN-COP1 competition regulates a CRL4-ETV5 proteolytic checkpoint to safeguard glucose-induced insulin secretion
Source: Nat Commun. 2021 Apr 28;12:2461. doi: 10.1038/s41467-021-22941-3 (PMC8080631; doi:10.1038/s41467-021-22941-3)
Supplement: Supplementary file 4 — Source Data [file 41467_2021_22941_MOESM4_ESM.zip › Supplementary Fig 3.xlsx]

## Sheet: Fig S3a
Supplementary Fig. 3A

## Sheet: Fig S3b
Supplementary Fig. 3B

## Sheet: Fig S3c
Fig S3c
				cells	HEK 293 cells
				Control	myc-Det11-110	myc-Det1111-286	myc-Det1287-450	myc-Det1451-550	myc-Det1-FL

## Sheet: Fig S3d
Fig S3d
												cells	HEK 293 cells
													Control	myc-Det11-110	myc-Det1111-286	myc-Det1287-450	myc-Det1451-550	myc-Det1-FL
												HA-COP1	-	+	+	+	+	+

## Sheet: Fig S3e
Fig S3e
		cells	HEK 293 cells
			myc-Det1451-550	myc-Det1451-550	myc-Det1287-450	myc-Det1287-450
		HA-COP1	-	+	-	+
