# Supplementary material for: IP6-assisted CSN-COP1 competition regulates a CRL4-ETV5 proteolytic checkpoint to safeguard glucose-induced insulin secretion
Source: Nat Commun. 2021 Apr 28;12:2461. doi: 10.1038/s41467-021-22941-3 (PMC8080631; doi:10.1038/s41467-021-22941-3)
Supplement: Supplementary file 4 — Source Data [file 41467_2021_22941_MOESM4_ESM.zip › Fig 7.xlsx]

## Sheet: Fig 7a
Fig 7a

## Sheet: Fig 7b
	Fig 7b	Body weight (g) after MLN4924 treatment
	mice age (weeks)
NCD body weight (g)	0	0.5	1	1.5	2	2.5	3	3.5	4	4.5	5	5.5	6	7	8	9
	24.7	25.5	25.8	26.2	26.5	26.7	26.9	27.1	27.4	27.6	27.9	28.3	28.6	29.1	30.25	31.4
	25.9	25.8	26.1	26.5	26.7	27.1	27.5	27.7	27.9	28	28.4	28.5	28.9	29.7	31.1	32.5
	22.8	23.3	23.4	23.6	23.9	24.2	24.4	24.6	24.9	25.2	25.5	25.7	26	26.5	28.3	30.1
	25.8	26.2	26.5	26.3	26.5	27.1	27.3	27.4	27.7	28	28.2	28.7	29.2	29.8	30.85	31.9
	26.3	26.4	26.7	27	27.3	27.7	28.1	28.3	28.8	29.1	29.5	29.9	30.3	30.5	31.25	32
Average	25.1	25.44	25.7	25.92	26.18	26.56	26.84	27.02	27.34	27.58	27.9	28.22	28.6	29.12	30.35	31.58
SD	1.41598	1.24619	1.33229	1.33304	1.31605	1.36675	1.43108	1.42373	1.46048	1.44291	1.47139	1.54013	1.58902	1.54661	1.20779	0.914877
SEM	0.633265	0.557332	0.595837	0.596172	0.588575	0.611247	0.640019	0.63673	0.653166	0.64531	0.658047	0.688788	0.710655	0.691686	0.540155	0.409158
	mice age (weeks)
NCD-MLN body weight (g)	0	0.5	1	1.5	2	2.5	3	3.5	4	4.5	5	5.5	6	7	8	9
	25.5	25.1	25.4	25.8	25.9	26	26.2	26.3	26.5	26.9	27.2	27.3	27.5	28.4	29.4	30.4
	25.4	26	26.3	26.8	27	27.2	27.4	27.6	27.9	28.3	28.1	28.2	28.6	29.6	30.65	31.7
	26.1	26.4	26.6	26.9	27.3	27.5	27.4	27.6	27.8	27.9	28.3	28.3	28.5	29.3	30.55	31.8
	25.7	26.3	26.6	27	27.2	27.4	27.5	27.7	27.8	28.1	28.5	28.6	28.8	29.6	30.6	31.6
	23	22.7	22.9	23.3	23.3	23.5	23.7	23.8	24.1	24.3	24.9	25	25.4	25.7	27.1	28.5
Average	25.14	25.3	25.56	25.96	26.14	26.32	26.44	26.6	26.82	27.1	27.4	27.48	27.76	28.52	29.66	30.8
SD	1.22597	1.5411	1.56621	1.56301	1.68315	1.68731	1.62265	1.66883	1.62696	1.65529	1.48324	1.46867	1.41174	1.65136	1.52291	1.40535
SEM	0.548287	0.689223	0.70045	0.699021	0.752751	0.754609	0.725694	0.746347	0.727621	0.740293	0.663345	0.65683	0.631367	0.738534	0.681086	0.628509
	mice age (weeks)
HFD body weight (g)	0	0.5	1	1.5	2	2.5	3	3.5	4	4.5	5	5.5	6	7	8	9
	25.9	26.3	27.2	27.7	28	29.3	29.6	30.2	30.7	31.2	31.9	32.6	33.9	36.2	38.6	42.1
	25.3	25.6	26	26.4	26.7	27.3	28.1	27.9	28.2	28.6	29.2	30.2	31.7	34.5	37.4	39.1
	25.2	25.5	25.8	26.2	26.5	27.2	27.6	27.9	28.3	28.8	29.4	30.5	31.8	34.3	36.6	38.7
	26.1	26.4	27	27.5	28.2	29.4	29.8	30.2	30.5	30.6	31.3	31.7	32.8	35.9	38.8	43.1
	25.5	25.8	26.6	26.8	27.2	28.2	28.5	28.7	29.3	29.4	30.1	31	32.3	34.9	37.6	40.5
Average	25.6	25.92	26.52	26.92	27.32	28.28	28.72	28.98	29.4	29.72	30.38	31.2	32.5	35.16	37.8	40.7
SD	0.387298	0.408656	0.609918	0.66106	0.759605	1.05214	0.952365	1.1606	1.17898	1.13666	1.18195	0.966954	0.897218	0.847349	0.905539	1.89209
SEM	0.17321	0.182762	0.272772	0.295644	0.339716	0.470546	0.425924	0.519053	0.527273	0.508346	0.528599	0.432448	0.40126	0.378957	0.404981	0.846194
	mice age (weeks)
	0	0.5	1	1.5	2	2.5	3	3.5	4	4.5	5	5.5	6	7	8	9
HFD-MLN body weight (g)	25.1	25.3	26.1	26.3	26.8	27.8	28.2	28.3	28.5	28.6	29.1	29.3	29.9	31.6	33.2	35
	24	24.2	24.7	24.9	25.3	26	26.4	26.6	26.8	26.8	27	27.3	28.5	30.2	31.8	33.2
	24.3	24.5	25.7	25.8	26.1	26.9	27.3	27.3	27.5	27.6	27.8	28	28.9	30.4	32	33.6
	27.6	27.8	28	28.8	29.1	29.4	29.7	29.9	30.2	30.4	30.7	31	31.9	33.5	35.2	37.9
	25.8	26.1	26.5	27.2	27.5	27.8	28.3	28.4	28.7	28.8	29.2	29.5	30.4	32	33.6	36.2
Average	25.36	25.58	26.2	26.6	26.96	27.58	27.98	28.1	28.34	28.44	28.76	29.02	29.92	31.54	33.16	35.18
SD	1.43631	1.44465	1.2083	1.48492	1.44845	1.26174	1.23167	1.251	1.29345	1.35941	1.42232	1.43422	1.34239	1.33716	1.37405	1.92925
SEM	0.642359	0.646085	0.540387	0.664098	0.647785	0.564287	0.550834	0.559481	0.578464	0.607966	0.636101	0.641424	0.600351	0.598015	0.61451	0.862812

## Sheet: Fig 7c
	Fig 7c	HFD mice serum insulin (ng/ml)
		NCD Veh						NCD MLN4924						HFD Veh						HFD MLN4924
Feeding		1.19	1.33	1.2	0.8	0.8		0.78	1.02	1.15	0.7	0.7		2.75	3.05	3.19	2.35	2.4		1.5	1.39	1.29	1	1.06
Fasting		0.188	0.218	0.168	0.17	0.16		0.166	0.186	0.172	0.15	0.167		0.389	0.388	0.417	0.326	0.315		0.226	0.18	0.167	0.146	0.248

## Sheet: Fig 7d
	Fig 7d	HFD mice blood glucose (mM)
		NCD Veh						NCD MLN4924						HFD Veh						HFD MLN4924
Feeding		7.4	7.8	8.35	8.2	7.3		7.4	7.5	7.9	6.9	6.8		11.9	12.1	11.1	11.4	11.5		8.6	8.4	7.8	9.9	9.4
Fasting		2.7	3	2.8	2.9	2.5		3.6	3.6	3.7	3	3.1		6.9	7.3	7.1	6.5	6.6		5.3	5.5	5.5	5.1	5

## Sheet: Fig 7e
Fig 7e

## Sheet: Fig 7f
	Fig 7f	ob/ob mcie body weight (g) after MLN4924 treatment
	mice age (weeks)
No MLN4924	0	1	5	8	12	15	19	22	26	30	34	37
	28	29.3	33.3	35.9	39.4	40.9	42.8	46.1	46.9	48	50.1	51.1
	27.4	28.6	32.6	35.7	39.3	40.6	43.2	46.7	47.7	49	51.6	52.8
	27.9	28.9	33.9	36.5	40.3	41.9	45.6	48.4	50.4	52.4	53.9	55.1
	25.9	27.5	30.9	33.9	37.5	39.3	41.8	44.1	45.5	47.2	48.5	49.7
	26.6	28.4	31.9	34.5	37.8	39.8	42.3	44.6	45.9	47.9	49.1	50.4
Average	27.16	28.54	32.52	35.3	38.86	40.5	43.14	45.98	47.28	48.9	50.64	51.82
SD	0.896103	0.673053	1.17558	1.06771	1.17601	1.00747	1.47241	1.71959	1.94474	2.05913	2.16749	2.16495
SEM	0.400761	0.301007	0.525754	0.477508	0.525944	0.450569	0.658503	0.769049	0.869739	0.920897	0.969359	0.968224
	mice age (weeks)
With MLN4924	0	1	5	8	12	15	19	22	26	30	34	37
	29.5	29.5	30.9	33.6	36.2	38.1	40.6	42.4	44.8	46	48.4	49.3
	25	26	28.9	30.8	33.8	35.7	38.1	39.2	40.2	42	43.9	44.8
	26.1	26.5	30.7	33.1	35.9	36.6	39.1	40.9	42.6	44.3	47.1	48.1
	25.2	26.2	28.9	30.4	33.7	35.6	38	39.5	40.2	42.4	44	45.1
	28.2	28.2	29.5	31.1	34.3	36.2	38.7	40.1	40.8	42.7	44.4	45.3
Average	26.8	27.28	29.78	31.8	34.78	36.44	38.9	40.42	41.72	43.48	45.56	46.52
SD	1.97104	1.51559	0.965401	1.44741	1.18617	1.01143	1.05119	1.28335	1.98293	1.65741	2.05985	2.04255
SEM	0.881503	0.677811	0.431754	0.647322	0.530488	0.452341	0.470121	0.573951	0.886819	0.741238	0.921223	0.913483

## Sheet: Fig 7g
	Fig 7g	ob/ob mice blood glucose (mM)
	Veh						MLN4924
Feeding	17.9	16.5	16.1	15.8	18.2		11.9	11.6	11.3	12.3	12.4
Fasting	11.8	11.9	11	10.8	12.2		8.5	8.3	8.4	9.1	8.7

## Sheet: Fig 7h
	Fig 7h	ob/ob mice serum insulin (ng/ml)
	Veh						MLN4924
Feeding	33.2	36.9	35.3	34.5	32.2		22.5	22.5	24.5	25.6	21
Fasting	8.7	8.9	9.4	7.9	8.1		4.4	4.3	4.9	5.3	5.7
