# Supplementary material for: IP6-assisted CSN-COP1 competition regulates a CRL4-ETV5 proteolytic checkpoint to safeguard glucose-induced insulin secretion
Source: Nat Commun. 2021 Apr 28;12:2461. doi: 10.1038/s41467-021-22941-3 (PMC8080631; doi:10.1038/s41467-021-22941-3)
Supplement: Supplementary file 4 — Source Data [file 41467_2021_22941_MOESM4_ESM.zip › Fig 6.xlsx]

## Sheet: Fig 6a
	Fig 6a	Relative insulin secretion with/without MLN4924 treatment in human islet
		Ctrl					MLN4924 (2 μM)
2.8 mM Gluc		0.84046	1.02709	1.13245			0.206813	0.282068	0.274542
16.8 mM Gluc		6.9307	7.99631	8.79402			1.84737	1.39434	2.34104

## Sheet: Fig 6b
	Fig 6b	Relative insulin secretion with/without COP1 knockdown in human islet
		shCtrl					shCOP1 #1					shCOP1 #2
2.8 mM Gluc		1.03329	1.02978	0.936929			0.828749	0.901344	0.839918			0.900434	0.801344	0.744985
16.8 mM Gluc		6.73131	6.59729	4.46968			2.63246	3.83308	2.9731			2.77207	2.9396	2.45377

## Sheet: Fig 6c
	Fig 6c	Relative insulin secretion with/without ETV5 knockdown in human islet
		shCtrl					shETV5 #1					shETV5 #2
2.8 mM Gluc		1.03196	1.0581	0.909942			1.99063	2.01678	2.46126			4.64007	4.40475	2.53969
16.8 mM Gluc		8.51319	6.75271	6.05549			15.6636	12.5222	14.7184			24.3052	16.2175	14.0387

## Sheet: Fig 6d
Fig 6d
		Sample	Human islets
		Glucose	2.8 mM	16.8 mM

## Sheet: Fig 6e
	Fig 6e	Relative insulin secretion with/without MLN4924 treatment in human beta cell line
		Ctrl							MLN4924 (1 μM)							MLN4924 (5 μM)
2.8 mM Gluc		1.03519	0.969708	0.946989	0.92026	1.09693	1.03092		0.864665	0.857983	0.88979	0.919191	0.706967	0.945385		0.824038	0.884979	0.82083	0.882306	0.837135	0.817623
16.8 mM Gluc		2.12518	2.10246	2.26711	2.03938	2.30747	2.20536		1.39389	1.57885	1.59489	1.74724	1.44681	1.60504		1.39122	1.31638	1.40805	1.27495	1.61654	1.59569

## Sheet: Fig 6f
	Fig 6f	Relative insulin secretion with/without COP1 knockdown in human beta cell line
		Ctrl							shCOP1 #1							shCOP1 #2
2.8 mM Gluc		0.975455	0.874097	0.98123	1.00982	0.989604	1.16979		0.728992	0.824603	0.848744	0.687699	0.967543			0.961883	0.858504	0.731447	0.762634	0.788623
16.8 mM Gluc		2.19492	2.13168	2.12042	1.98932	2.28472	2.01242		1.43234	1.36096	1.25007	1.37653	1.28091	1.39111		1.50543	1.40248	1.36197	1.21984	1.42507	1.60306

## Sheet: Fig 6g
	Fig 6g	Relative insulin secretion with/without ETV5 knockdown in human beta cell line
		Ctrl							shCOP1 #1							shCOP1 #2
2.8 mM Gluc		1.00395	0.973727	1.03851	1.04503	0.979669	0.959117		1.01262	1.13476	1.23379	1.12568	1.10505	1.06351		1.02362	1.13366	1.08002	1.13036	1.11606	1.23902
16.8 mM Gluc		2.13885	1.9289	2.29511	2.10804	2.11773	2.48767		2.90196	2.56855	2.73746	2.60607	2.98945	3.00045		2.69097	3.27425	2.69611	2.73517	3.21367	3.09791

## Sheet: Fig 6h
Fig 6h
