# Supplementary material for: IP6-assisted CSN-COP1 competition regulates a CRL4-ETV5 proteolytic checkpoint to safeguard glucose-induced insulin secretion
Source: Nat Commun. 2021 Apr 28;12:2461. doi: 10.1038/s41467-021-22941-3 (PMC8080631; doi:10.1038/s41467-021-22941-3)
Supplement: Supplementary file 4 — Source Data [file 41467_2021_22941_MOESM4_ESM.zip › Fig 5.xlsx]

## Sheet:  Fig 5a
Fig 5a

## Sheet:  Fig 5b
Fig 5b

## Sheet:  Fig 5c
Fig 5c

## Sheet: Fig 5d
	Fig 5d	relative intensity of ETV5 immunostaining
WT	0.9	1.1	1.2	0.93	0.88
Het	0.24	0.5	0.35	0.34	0.39

## Sheet:  Fig 5e
	Fig 5e
Fig.5e

## Sheet:  Fig 5f
Fig 5f

## Sheet:  Fig 5g
Fig 5g

## Sheet:  Fig 5h
Fig 5h
