# Supplementary material for: IP6-assisted CSN-COP1 competition regulates a CRL4-ETV5 proteolytic checkpoint to safeguard glucose-induced insulin secretion
Source: Nat Commun. 2021 Apr 28;12:2461. doi: 10.1038/s41467-021-22941-3 (PMC8080631; doi:10.1038/s41467-021-22941-3)
Supplement: Supplementary file 4 — Source Data [file 41467_2021_22941_MOESM4_ESM.zip › Fig 4.xlsx]

## Sheet: Fig 4b
Fig 4b
		cells	Min6
		Ha-Det1	IgG	-	+	-	+
		Ha-Cop1		-	-	+	+

## Sheet: Fig 4c
Fig 4c

## Sheet: Fig 4d
Fig 4d

## Sheet: Fig 4e
Fig 4e
		cells	Min6
		IP6	IgG	-	+

## Sheet: Fig 4f
Fig 4f
										cells	Min6
										IgG	Control	Fast	Refed

## Sheet: Fig 4g
Fig 4g
									cells	Min6
									IgG	Control	Fast	Refed
