# Supplementary material for: IP6-assisted CSN-COP1 competition regulates a CRL4-ETV5 proteolytic checkpoint to safeguard glucose-induced insulin secretion
Source: Nat Commun. 2021 Apr 28;12:2461. doi: 10.1038/s41467-021-22941-3 (PMC8080631; doi:10.1038/s41467-021-22941-3)
Supplement: Supplementary file 4 — Source Data [file 41467_2021_22941_MOESM4_ESM.zip › Fig 3.xlsx]

## Sheet: Fig 3a
	Fig 3a	Relative insulin secretion with/without MLN4924 treatment
		WT-2.8 mM Gluc				Het-2.8 mM Gluc				WT-16.8 mM Gluc				Het-16.8 mM Gluc
Ctrl		1.1	1.07	0.83		2.2	2.1	1.47		10.2	10.26	8.55		16.9	16.7	15.2
+ MLN4924		0.445	0.46	0.38		0.49	0.48	0.41		1.12	1.16	1.14		1.145	1.18	1.23

## Sheet: Fig 3b
	Fig 3b	Serum insulin with without MLN4924 treatment
				Days after MLN treatment initiated
		0	3	7	10	14	17	20
WT Vehicle		0.2	0.33	0.25	0.35	0.25	0.33	0.39
		0.28	0.38	0.31	0.4	0.28	0.41	0.46
		0.32	0.65	0.45	0.51	0.42	0.51	0.63
		0.24	0.36	0.31	0.4	0.31	0.37	0.41
		0.26	0.33	0.28	0.39	0.29	0.39	0.41
		0.26	0.41	0.32	0.41	0.31	0.402	0.46
		0.0447214	0.135831	0.0768115	0.0595819	0.065192	0.0672309	0.0984886
		0.0200006	0.0607472	0.0343522	0.0266466	0.0291556	0.0300675	0.0440468
				Days after MLN treatment initiated
		0	3	7	10	14	17	20
WT MLN		0.39	0.6	0.46	0.56	0.52	0.52	0.54
		0.36	0.53	0.39	0.45	0.42	0.44	0.48
		0.21	0.38	0.29	0.39	0.35	0.38	0.44
		0.19	0.35	0.26	0.38	0.32	0.35	0.39
		0.3	0.44	0.3	0.42	0.39	0.41	0.45
		0.29	0.46	0.34	0.44	0.4	0.42	0.46
		0.0886002	0.104163	0.0827647	0.0724569	0.0771362	0.065192	0.0552268
		0.0396244	0.0465847	0.0370146	0.0324047	0.0344974	0.0291556	0.0246989
				Days after MLN treatment initiated
		0	3	7	10	14	17	20
Het Vehicle		0.45	0.86	0.57	0.67	0.6	0.59	0.63
		0.55	1.12	0.62	0.83	0.74	0.66	0.73
		0.36	0.66	0.53	0.48	0.59	0.57	0.54
		0.36	0.58	0.5	0.44	0.53	0.54	0.52
		0.53	0.93	0.58	0.73	0.64	0.59	0.63
		0.45	0.83	0.56	0.63	0.62	0.59	0.61
		0.0902774	0.21587	0.0463681	0.165982	0.0777817	0.0441588	0.0839643
		0.0403745	0.0965431	0.0207371	0.0742316	0.0347861	0.019749	0.0375511
				Days after MLN treatment initiated
		0	3	7	10	14	17	20
Het MLN		0.51	0.63	0.39	0.45	0.51	0.49	0.45
		0.34	0.51	0.36	0.43	0.43	0.37	0.4
		0.41	0.56	0.34	0.41	0.42	0.4	0.44
		0.4	0.59	0.34	0.37	0.42	0.41	0.42
		0.84	0.86	0.42	0.59	0.57	0.53	0.49
		0.5	0.63	0.37	0.45	0.47	0.44	0.44
		0.199625	0.135831	0.034641	0.083666	0.0674537	0.067082	0.0339116
		0.0892776	0.0607472	0.0154924	0.0374177	0.0301671	0.0300009	0.0151662

## Sheet: Fig 3c
	Fig 3c	Body weight (g) after MLN4924 treatment
	mice age (weeks)
WT body weight (g)	8	8.5	9	9.5	10	10.5	11	11.5	12	12.5	13	13.5	14	15	16	17	18
	21.1	21.2	21.3	21.6	21.8	21.8	21.9	22.1	22.3	22.7	22.8	23.2	23	23.5	23.6	24.2	25.2
	23.5	23.7	23.9	24.1	24.2	24.3	24.5	24.8	24.9	25.3	25.4	25.7	25.5	25.9	26	27.1	27.8
	24.4	24.5	24.9	25.3	25.5	25.8	26.3	26.8	26.9	27.4	27.8	28.2	28	28.4	28.8	29.7	30.5
	21	21.3	21.4	21.6	21.6	21.7	22	22.2	22.2	22.7	22.8	23.1	22.9	23.5	23.6	24.4	25.3
	25	25	25.5	25.9	26	26.2	26.6	26.9	27.2	27.9	28.3	28.7	28.3	28.6	29	30.1	30.5
Average	23	23.14	23.4	23.7	23.82	23.96	24.26	24.56	24.7	25.2	25.42	25.78	25.54	25.98	26.2	27.1	27.86
SD	1.85876	1.7869	1.95704	2.02361	2.04499	2.13846	2.25677	2.35436	2.4052	2.48193	2.63097	2.6565	2.6025	2.5014	2.6533	2.80446	2.62545
SEM	0.831289	0.799149	0.875241	0.905014	0.914577	0.956376	1.00929	1.05293	1.07567	1.10999	1.17664	1.18806	1.16391	1.11869	1.18663	1.25423	1.17417
	mice age (weeks)
Het body weight (g)	8	8.5	9	9.5	10	10.5	11	11.5	12	12.5	13	13.5	14	15	16	17	18
	22.4	23.6	23.6	23.9	24.5	24.6	25.6	26.1	26.4	27.1	27.5	27.8	27.3	28	28.1	29.3	30.4
	23.2	23.7	23.7	23.9	24.4	24.5	25.2	25.8	26.2	26.5	27.4	27.9	27.4	28.2	28.3	29.6	30.4
	23.7	24	24	24.2	24.7	24.8	25.8	26.7	27	27.4	27.9	28.2	28.1	28.4	28.4	29.8	30.5
	24.5	24.7	25.1	25.1	26	26.1	27	27.7	28.3	28.5	28.8	29	29.1	29.1	30.3	31.8	32
	23.6	24	24	24.2	24.8	24.9	25.9	26.8	27.2	27.6	28.3	28.4	28.4	28.5	29.5	31.2	31.8
Average	23.48	24	24.08	24.26	24.88	24.98	25.9	26.62	27.02	27.42	27.98	28.26	28.06	28.44	28.92	30.34	31.02
SD	0.766159	0.430116	0.597495	0.49295	0.645755	0.645755	0.67082	0.732803	0.825833	0.732803	0.580517	0.477493	0.74364	0.415933	0.944458	1.09453	0.807465
SEM	0.342647	0.19236	0.267216	0.220461	0.288799	0.288799	0.300009	0.327729	0.369335	0.327729	0.259623	0.213548	0.332576	0.186016	0.422387	0.489504	0.36112
	mice age (weeks)
WT-MLN body weight (g)	8	8.5	9	9.5	10	10.5	11	11.5	12	12.5	13	13.5	14	15	16	17	18
	21.7	22.5	23.2	23.3	23.4	23.5	23.6	23.9	24.1	24.2	25	25.2	24.8	25.1	26	26.5	27.7
	24.9	25.7	25.5	25.5	25.8	25.7	26.4	26.7	26.8	27.6	27.9	28.1	28	28.5	29	29.3	29.3
	23.7	24.2	24	24	24.5	24.4	24.9	25.2	25.2	25.4	25.6	25.9	25.8	26.1	26.4	26.9	27.6
	22.3	22.9	23.3	23.4	23.5	23.6	23.8	24.1	24.2	24.3	24.9	25.1	24.7	25.1	25.9	26.5	27.7
	21.4	22.2	23.1	23.3	23.4	23.5	23.6	23.9	24	24.1	24.7	25.1	24.5	24.7	25.7	26.3	27.4
Average	22.8	23.5	23.82	23.9	24.12	24.14	24.46	24.76	24.86	25.12	25.62	25.88	25.56	25.9	26.6	27.1	27.94
SD	1.46969	1.44741	1.00349	0.940744	1.04738	0.950263	1.21161	1.21161	1.18659	1.48223	1.31795	1.2853	1.45362	1.54272	1.36565	1.249	0.770065
SEM	0.657287	0.647322	0.44879	0.420726	0.468416	0.424984	0.541865	0.541865	0.530676	0.662893	0.589424	0.574822	0.650097	0.689949	0.610756	0.558587	0.344394
	mice age (weeks)
	8	8.5	9	9.5	10	10.5	11	11.5	12	12.5	13	13.5	14	15	16	17	18
Het-MLN body weight (g)	23.4	23.2	23.4	23.5	23.1	23	23.6	23.9	24.1	24.1	24.5	24.7	24.8	24.9	25.7	26.4	26.6
	25.2	24.9	25	25.6	25.7	26.4	26.7	26.9	27.3	27.6	28.2	28.6	28.5	28.5	29.4	31.3	32.2
	24.6	24.2	24.3	24.4	24.1	24	24.5	24.7	25.2	25.4	25.9	26.3	26.2	26.2	26.8	28.2	28.9
	22.1	21.9	22.3	22.4	22.1	22	22.6	23	23.3	23.3	23.7	24	24.3	24.4	25.2	26.2	26.3
	21.6	21.3	21.5	21.6	21.2	21.3	22	22.5	22.7	22.7	23	23.3	23.6	23.8	24.7	25.4	25.5
	23.38	23.1	23.3	23.5	23.24	23.34	23.88	24.2	24.52	24.62	25.06	25.38	25.48	25.56	26.36	27.5	27.9
Average	1.54984	1.51162	1.42653	1.5843	1.75157	1.99198	1.8431	1.72916	1.81439	1.94859	2.05985	2.11589	1.9383	1.86628	1.86896	2.35797	2.7157
SD	0.69313	0.676038	0.637985	0.708541	0.78335	0.890869	0.824282	0.773328	0.811443	0.871462	0.921223	0.946285	0.86686	0.834651	0.835848	1.05455	1.21453
SEM	23.375	23.1	23.3	23.525	23.25	23.35	23.875	24.225	24.5	24.65	25.05	25.375	25.475	25.55	26.375	27.5	27.9
	0.704	0.6868	0.639	0.7004	0.7963	0.9005	0.829	0.7771	0.8185	0.8568	0.9242	0.9437	0.8779	0.8332	0.838	1.0512	1.2135

## Sheet: Fig 3d
Fig 3d

## Sheet: Fig 3e
		Fig 3e CRL adaptor knocdown on relative insulin secretion
		KD gene	Relative insulin secretion
		FbxW5	2.104
		Dcaf8	1.5421
		Wdr59	1.3009
		Wdr51	1.1919
		Rbbp4	1.1082
		Wdr61	0.7508
		WSB2	0.7323
		Wdr57	0.5767
		TRP	0.5231
		Dcaf5	0.3788
		Dcaf9	0.3168
		Dcaf14	0.2526
		EED	0.2047
		DCAF16	0.1689
		Dcaf10	0.0773
		ShCtrl	0
		Dcaf2	-0.0811
		Dcaf11	-0.0811
		DDB2	-0.1235
		Dcaf4	-0.2576
		Dcaf7	-0.2576
		Dcaf19	-0.306
		CSA	-0.3493
		SMU1	-0.4571
		DCAF17	-0.5934
		WSB1	-0.6356
		Rbbp7	-0.7004
		Dda1	-0.8992
		Dcaf1	-0.9
		Wdr12	-0.9
		CRBN	-0.98
		Dcaf13	-1.1391
		Wdr39	-1.26
		Wdr76	-1.3612
		COP1	-2.5

## Sheet: Fig 3f
	Fig 3f	Relative insulin secretion with/without COP1 knockdown
		WT-2.8 mM Gluc				Het-2.8 mM Gluc				WT-16.8 mM Gluc				Het-16.8 mM Gluc
shCtrl		0.97	1.18	0.75		2.2	2.3	1.9		6.4	6.3	6		13.6	13.55	14.65
shCOP1		0.53	0.53	0.45		0.53	0.54	0.5		0.86	0.76	0.75		0.88	0.859	0.83
		Fig 3f

## Sheet: Fig 3g
Fig 3g

## Sheet: Fig 3h
Fig 3h

## Sheet: Fig 3i
Fig 3i

## Sheet: Fig 3j
Fig.3j

[truncated: 6 more sheets: Fig 3k, Fig 3l, Fig 3m, Fig 3n, Fig 3o, Fig 3p]
