# Supplementary material for: IP6-assisted CSN-COP1 competition regulates a CRL4-ETV5 proteolytic checkpoint to safeguard glucose-induced insulin secretion
Source: Nat Commun. 2021 Apr 28;12:2461. doi: 10.1038/s41467-021-22941-3 (PMC8080631; doi:10.1038/s41467-021-22941-3)
Supplement: Supplementary file 4 — Source Data [file 41467_2021_22941_MOESM4_ESM.zip › Supplementary Fig 1.xlsx]

## Sheet: Fig S1a
	Fig S1a	Food intake
	WT						Het
	157	145	136	129			133	127	120	118

## Sheet: Fig S1b
	Fig S1b	Free fatty acids
	WT						Het
	0.55	0.48	0.58	0.5			0.5	0.4	0.45	0.35

## Sheet: Fig S1c
	Fig S1c	Triglyceride
	WT						Het
	0.55	0.68	0.58	0.5			0.5	0.68	0.6	0.62

## Sheet: Fig S1d
	Fig S1d	ITT for WT and Het mice （4 months）
	Time after insulin injection (min)
	0	10	15	30	45	60	75	90
WT mice blood glucose %	100	20.9607	19.214	12.2271	7.86026	7.86026	10.0437	14.8472
	100	32.5146	28.0702	16.3743	9.35673	11.6959	16.3743	25.731
	100	33.1492	27.6243	13.2597	8.83978	8.83978	13.8122	18.232
	100	30	28.9474	12.6316	9.47368	9.47368	16.1053	23.6842
	100	25.9193	24.6637	11.6592	6.27803	7.17489	8.07175	12.1076
Average	100	28.5088	25.7039	13.2304	8.3617	9.0089	12.8814	18.9204
STDEV	0	5.08632	3.9689	1.85194	1.32743	1.74267	3.69612	5.75667
	0	10	15	30	45	60	75	90
Het mice blood glucose %	100	48.062	40.3101	27.907	21.7054	24.031	27.907	27.907
	100	34.0659	26.3736	17.5824	13.1868	20.8791	38.4615	48.3516
	100	47.5145	40.4624	21.9653	20.8092	19.6532	23.6994	25.4335
	100	40.8939	36.8715	32.4022	30.1676	30.1676	31.8436	40.2235
	100	40.4706	31.7647	12.9412	17.6471	25.0588	30.5882	32.9412
Average	100	42.2014	35.1565	22.5596	20.7032	23.9579	30.4999	34.9714
STDEV	0	5.77639	6.04766	7.79602	6.25353	4.11665	5.43532	9.37569

## Sheet: Fig S1e
		Fig S1e	ITT for WT and Het mice withwithout Metformin treatment
		Time after insulin injection (min)
		0	15	30	45	60	90
	WT blood glucose %	100	41.4894	39.3617	29.7872	30.8511	39.3617
		100	39.5833	36.4583	32.2917	31.25	39.5833
		100	39.2405	34.1772	27.8481	30.3797	36.7089
		100	37.3494	30.1205	27.7108	25.3012	33.7349
		100	38.2022	32.5843	30.3371	30.3371	37.0787
		100	39.173	34.5404	29.595	29.6238	37.2935
		0	1.56575	3.55026	1.9014	2.44519	2.37551
		0	15	30	45	60	90
	Het blood glucose %	100	64.2105	52.6316	50.5263	54.7368	46.3158
		100	62.6263	48.4848	49.4949	52.5253	49.4949
		100	66.6667	60.7843	56.8627	57.8431	51.9608
		100	72.8395	64.1975	60.4938	62.963	56.7901
		100	71.7647	55.2941	58.8235	62.3529	55.2941
		100	67.6215	56.2785	55.2403	58.0842	51.9712
		0	4.52473	6.28537	4.95737	4.58774	4.2538
		0	15	30	45	60	90
	WT-Met blood glucose %	100	47.8261	38.0435	34.7826	35.8696	36.9565
		100	43.0556	36.1111	31.9444	33.3333	33.3333
		100	42.5287	35.6322	32.1839	35.6322	35.6322
		100	43.2099	38.2716	34.5679	32.0988	38.2716
		100	43.3333	36.6667	32.2222	34.4444	34.4444
		100	43.9907	36.945	33.1402	34.2757	35.7276
		0	2.16586	1.16864	1.40738	1.58398	1.96025
		0	15	30	45	60	90
	Het-Met blood glucose %	100	50.7042	46.4789	45.0704	43.662	46.4789
		100	46.5753	41.0959	41.0959	38.3562	43.8356
		100	45.977	39.0805	44.8276	45.977	49.4253
		100	51.1905	44.0476	44.0476	42.8571	45.2381
		100	45.4545	39.3939	39.3939	39.3939	45.4545
		100	47.9803	42.0194	42.8871	42.0492	46.0865
		0	2.74279	3.17741	2.51445	3.13729	2.09088

## Sheet: Fig S1f
	Fig S1f	Serum insulin levels with/without Metformin treatment
	WT mice			Het mice
	-Met	+Met		-Met	+Met
	0.3	0.38		0.45	0.55
	0.25	0.35		0.58	0.65
	0.28	0.45		0.4	0.67
	0.15	0.25		0.35	0.49
	0.24	0.33		0.44	0.6
																			10.2	10.26	8.55				16.9	16.7	15.2
																			1.12	1.16	1.14				1.145	1.18	1.23

## Sheet: Fig S1g
	Fig S1g	Body weight (g)
	weeks after STZ
WT mice body weight (g)	0	1	2	3	4	5	6	7
	24.4	24.6	25	25.3	25.7	25.8	26.4	27
	24.5	24.8	25	25.2	25.6	26	26.7	27.4
	25.4	25.6	25.9	26.1	26.6	27.2	27.5	28
	25.6	26.1	26.4	26.6	27.1	27.4	27.6	28.3
	25.6	25.9	26.4	26.5	27	27.6	27.8	28.3
SD	0.6	0.667083	0.705691	0.658027	0.710634	0.83666	0.612372	0.578792
SEM	0.268336	0.298338	0.315604	0.294288	0.317815	0.374177	0.27387	0.258851
Average	25.1	25.4	25.74	25.94	26.4	26.8	27.2	27.8
	weeks after STZ
	0	1	2	3	4	5	6	7
Het mice body weight (g)	25.6	25.6	25.8	25.8	26	26.3	26.6	26.9
	24.7	24.6	24.9	25.2	25.4	25.8	26.4	26.6
	25.3	25.3	25.6	25.4	25.6	26.1	26.7	27.2
	25.9	25.9	26	26.3	27	27.2	27.5	28.2
	26	26.6	26.7	26.9	27.5	27.6	27.8	28.6
Average	25.5	25.6	25.8	25.92	26.3	26.6	27	27.5
SD	0.524404	0.738241	0.65192	0.690652	0.911043	0.764853	0.612372	0.860233
SEM	0.234528	0.330162	0.291556	0.308878	0.407443	0.342063	0.27387	0.384719
