# Supplementary material for: IP6-assisted CSN-COP1 competition regulates a CRL4-ETV5 proteolytic checkpoint to safeguard glucose-induced insulin secretion
Source: Nat Commun. 2021 Apr 28;12:2461. doi: 10.1038/s41467-021-22941-3 (PMC8080631; doi:10.1038/s41467-021-22941-3)
Supplement: Supplementary file 4 — Source Data [file 41467_2021_22941_MOESM4_ESM.zip › Fig 1.xlsx]

## Sheet: Fig 1a
	Fig 1a	Body weight (g)
	mice age (weeks)
WT mice body weight (g)	2	3	4.8571	5.2857	6.2857	9.1429	11.5714	12	12.4286	13	14	15	16	17	18	19	20	21	22
	8.1	9.5	21.5	22.1	23.6	26.2	26.9	27	27.5	27.9	28.2	28.7	29.8	30	30.9	31.6	31.9	32.6	33
	8	9.3	21.2	21.5	23	25.7	26.4	25.4	25.6	25.6	26	26	27.9	28.1	29.1	29.5	30.5	31.1	31.6
	6.4	8.9	18.8	20.7	22.1	24.4	24.9	25	25.1	25.2	25.7	25.9	26.5	26.9	27.6	27.9	28.4	28.9	29.5
	6.1	8.1	20.8	19.2	21.1	23.8	24.4	24.4	24.6	24.7	24.8	25.1	25.8	26.2	26.6	27.4	27.9	28.2	28.7
	5.4	7.5	16.5	18.4	18.6	22.1	23.5	23.5	23.8	23.9	24.4	24.6	25.9	26.3	27	27.5	27.9	28.5	29
	8.8	10.4	19.7	21	22.2	25.1	26	27.1	27.2	27.5	27.9	28.2	29.3	29.7	30.6	31.1	31.2	32	32.5
	7.1	8.7	17.9	18.3	19.7	23.7	24	24.8	25	25.2	25.3	25.3	26.2	26.6	28	28.2	28.8	29.5	30.1
	8.4	9.9	17.8	19.6	20.6	24.3	25.1	25.7	25.9	26.1	26.5	27	28.3	28.7	28.9	29.6	29.9	30.5	30.9
	7.8	7.6	19.5	18.9	23.9	26.5	27.7	27.7	27.7	27.9	28.4	29	30.1	30.5	30.9	31.5	31.4	32	32.6
	6	7.7	20.9	22.9	19.9	22.1	23.1	23.2	23.9	24.1	24.4	24.6	25	25.4	26	26.9	27.2	27.9	28.6
Average	7.21	8.76	19.46	20.26	21.47	24.39	25.2	25.38	25.63	25.81	26.16	26.44	27.48	27.84	28.56	29.12	29.51	30.12	30.65
SD	1.17137	1.01893	1.68338	1.61052	1.77767	1.53728	1.51658	1.52009	1.42988	1.5007	1.53999	1.68074	1.84017	1.80874	1.81304	1.79369	1.68421	1.74598	1.7018
SEM	0.37042	0.322215	0.532332	0.509291	0.562149	0.48613	0.479583	0.480694	0.452168	0.474564	0.486986	0.531497	0.581913	0.571975	0.573333	0.567215	0.532593	0.552127	0.538155
	mice age (weeks)
Het mice body weight (g)	2	3	4.8571	5.2857	6.2857	9.1429	11.5714	12	12.4286	13	14	15	16	17	18	19	20	21	22
	7.4	8.1	19.7	20.3	22.2	25.3	27	27.1	27.8	28.5	29.1	30.2	31	31.4	32.2	33	33.2	33.9	34.9
	7.8	8.9	20.8	21.1	22.8	25.7	27.7	28	28.5	29.3	29.9	30.4	31.2	31.5	32.1	32.5	33.8	34.8	34.4
	7.3	8.3	19.8	21.1	22.9	26.3	28.1	28.3	28.5	29.2	29.3	30.1	31.1	31.4	32.5	33.1	33.3	33.9	34.5
	6.5	7.5	17.9	19.7	20.9	24.9	25.4	25.9	26.1	26.5	26.9	27.2	28.5	28.8	29.9	30.5	31	31.3	31.9
	5.7	7.3	17.3	19.5	21.2	26.3	27.5	27.9	27.9	27.6	27.7	28	29.1	29.7	30.6	30.8	31.3	31.5	32
	5.5	6.7	11.6	13.3	14.9	19.9	21.5	21.7	22.1	22.4	23.6	23.8	24.9	25.7	26.2	26.6	27.2	27.7	28.5
	7.3	8.6	19.3	19.9	20.4	24.3	26.3	26.3	26.4	26.9	27.4	27.6	28.2	28.7	29.5	30.2	30.6	30.9	31.5
	6.6	7.3	18.4	18.9	20.3	23.4	24.6	25.3	25.6	25.7	26.6	26.9	27.9	28.5	29.5	30.4	30.9	31.4	31.9
	7.4	8.3	17.3	19.2	20.4	24.8	26.8	26.8	27.1	27.5	28.7	29	29.9	30.3	31.3	31.6	32	32.5	32.8
	7	7.9	18.9	20.3	20.8	23.1	25.1	26.9	27.9	28.9	29.6	30	30.8	31.2	32.6	32.8	33.2	33.9	34.9
Average	6.85	7.89	18.1	19.33	20.68	24.4	26	26.42	26.79	27.25	27.88	28.32	29.26	29.72	30.64	31.15	31.65	32.18	32.73
SD	0.764853	0.680604	2.54907	2.24106	2.25527	1.91717	1.96242	1.91125	1.92841	2.08393	1.89725	2.07193	1.98729	1.85221	1.97664	1.96313	1.95178	2.09221	2.01828
SEM	0.241868	0.215226	0.806088	0.708684	0.713178	0.606264	0.620573	0.604391	0.609818	0.658998	0.599963	0.655201	0.628437	0.585719	0.625069	0.620797	0.617207	0.661614	0.638235

## Sheet: Fig 1b
	Fig 1b	Blood glucose (mM)
	WT mice			Het mice
	feeding	fasting		feeding	fasting
	8	5.5		8.1	4.3
	8.1	5		7.9	4.5
	7.8	5.8		7.5	4.1
	6.7	4.9		6	3.9
	7	4.7		6.9	3.8

## Sheet: Fig 1c
	Fig 1c	Serum insulin (ng/ml)
	WT mice			Het mice
	feeding	fasting		feeding	fasting
	0.65	0.22		1.2	0.44
	0.71	0.29		1.3	0.45
	0.46	0.3		1.13	0.49
	0.55	0.18		0.98	0.33
	0.6	0.13		1.1	0.39

## Sheet: Fig 1d
	Fig 1d	Plasma C-peptide (pmol/l)
	WT mice			Het mice
	feeding	fasting		feeding	fasting
	0.55	0.2		1	0.34
	0.65	0.2		1.1	0.45
	0.4	0.28		0.93	0.39
	0.35	0.18		0.97	0.35
	0.61	0.15		1.12	0.41

## Sheet: Fig 1e
	Fig 1e	GTT for WT and Het mice
	Time after glucose injection (min)
	0	15	30	45	60	90	120
WT mice blood glucose (mM)	4.7	20.3	21.9	16.2	13.5	9.8	6.1
	4.9	21.6	23.2	18.2	14.2	9.8	5.5
	3.9	20.6	21	18.5	15.1	9.3	5.6
	3.7	19.7	19.4	17.2	13.8	9.2	4.4
	4.1	19.8	20.2	19	15.4	11.5	6.8
Average	4.26	20.4	21.14	17.82	14.4	9.92	5.68
STDEV	0.517687	0.764853	1.47919	1.11893	0.821584	0.925743	0.881476
	0	15	30	45	60	90	120
Het mice blood glucose (mM)	3.4	18.5	19.7	14.6	10.8	8.5	4.9
	3.5	18.8	19.2	15.2	10.9	7.2	4.2
	3.6	18.1	19.8	16.4	12	8.6	4.6
	3.7	18.7	19.8	15.3	12.2	8.9	4.4
	3.5	18.2	19	14.9	10.6	7.3	4.6
	3.3	18.7	19.7	15.4	11	7.7	4.3
Average	3.5	18.5	19.5333	15.3	11.25	8.03333	4.5
STDEV	0.141421	0.289828	0.34448	0.613188	0.674537	0.725718	0.252982

## Sheet: Fig 1f
	Fig 1f	ITT for WT and Het mice
	Time after insulin injection (min)
	0	15	30	45	60	90
WT mice blood glucose %	100	29.5385	24.3077	23.0769	21.5385	20.7692
	100	31.5789	27.3684	21.0526	19.2982	15.7895
	100	17.2662	20.8633	19.8561	16.5468	13.9568
	100	23.5294	24.7059	17.8151	14.958	13.7815
	100	25.1852	22.2222	18.5185	17.7778	14.0741
Average	100	25.4196	23.8935	20.0639	18.0238	15.6742
STDEV	0	5.59036	2.49408	2.09429	2.53073	2.96077
	0	15	30	45	60	90
Het mice blood glucose %	100	20.5128	20.5128	17.3077	19.2308	21.7949
	100	23.9766	25.731	23.9766	23.9766	25.731
	100	25.9542	29.0076	25.9542	24.4275	25.1908
	100	24.1135	31.2057	24.8227	23.4043	24.1135
	100	25.3968	26.1905	25.3968	23.8095	24.6032
	100	38.0952	27.2109	21.7687	21.7687	22.449
Average	100	26.3415	26.6431	23.2045	22.7696	23.9804
STDEV	0	6.06173	3.61518	3.23777	1.96035	1.55287

## Sheet: Fig 1g
	Fig 1g	ITT for WT and Het mice after STZ treatment
	Time after insulin injection (min)
	0	15	30	45	60	90
WT-STZ blood glucose %	100	37.037	25.9259	20.3704	19.4444	21.2963
	100	41.4163	19.7425	16.309	14.1631	15.8798
	100	27.5362	21.0145	15.2174	14.4928	16.6667
	100	36.7347	24.4898	17.3469	14.2857	15.3061
	100	39.9194	21.7742	15.3226	15.3226	20.1613
Average	100	36.5287	22.5894	16.9133	15.5417	17.862
STDEV	0	5.39793	2.5492	2.11607	2.2281	2.69126
	0	15	30	45	60	90
Het-STZ blood glucose %	100	33.3333	26.6667	16.1905	12.381	20.9524
	100	42.4	23.2	16	13.6	20.8
	100	28.5714	17.8571	10.7143	11.9048	21.4286
	100	42.9577	23.2394	11.9718	9.85915	17.6056
	100	32.6923	20.1923	18.2692	14.4231	21.1538
Average	100	35.991	22.2311	14.6292	12.4336	20.3881
STDEV	0	6.37584	3.35104	3.16049	1.74848	1.57314

## Sheet: Fig 1h
	Fig 1h	Serum insulin (ng/ml)
	WT mice			Het mice
	no STZ	with STZ		no STZ	with STZ
	0.65	0.35		1.2	0.44
	0.71	0.33		1.3	0.45
	0.46	0.22		1.13	0.19
	0.55	0.18		0.98	0.23
	0.6	0.37		1.1	0.31

## Sheet: Fig 1i
	Fig 1i	Serum insulin (ng/ml)
		Time after glucose injection (min)
		0	10	28	48
	WT mice	0.22	0.2	0.4	0.37
		0.19	0.39	0.44	0.27
		0.21	0.37	0.32	0.27
		0.22	0.35	0.48	0.23
		0.21	0.3275	0.41	0.285
		0.0141421	0.0865544	0.068313	0.0597216
		0.00707107	0.0432772	0.0341565	0.0298608
		Time after glucose injection (min)
		0	10	28	48
	Het mice	0.19	0.49	0.53	0.44
		0.26	0.41	0.62	0.46
		0.55	0.76	0.48	0.39
		0.52	0.6	0.44	0.34
		0.26	0.82	0.63	0.58
		0.356	0.616	0.54	0.442
		0.166223	0.173868	0.0839643	0.090111
		0.0831114	0.0869339	0.0419821	0.0450555

## Sheet: Fig 1j
	Fig 1j	Relative insulin secretion
		Time after high glucosestimulation (min)
		0	2	5	8	10	12.5	17.5	22.5	25	34	45	60
	WT mice	1.22	1.18	2.27	1.76	1.84	2.06	2.13	2.23	2.58	2.62	3.13	1.69
		1.05	1.12	1.98	1.6	1.73	1.86	2.02	2.04	2.38	2.41	2.95	1.5
		0.73	1.04	1.74	1.24	1.37	1.64	1.84	1.82	1.95	2.07	2.78	0.95
	SEM	0.143647	0.0405529	0.153229	0.153772	0.141935	0.121293	0.0845273	0.118466	0.185867	0.160248	0.101053	0.221892
	Het mice	0	2	5	8	10	12.5	17.5	22.5	25	34	45	60
		1.67	2.41	3.79	3.64	2.61	2.83	2.85	3.55	3.65	3.71	6.04	3.04
		1.55	2.01	3.66	3.39	2.51	2.44	2.58	2.61	3.01	3.29	4.54	2.75
		1.01	1.7	3.49	2.44	2.19	2.23	2.43	2.26	2.35	2.89	4.4	2.36
	SEM	0.351568	0.355949	0.150444	0.633114	0.219393	0.304467	0.212838	0.667108	0.650026	0.410041	0.909139	0.341223

[truncated: 1 more sheets: Fig 1k]
